# Supplementary material for: Genome-Wide Identification and Expression Analysis of the Xyloglucan Endotransglucosylase/Hydrolase Gene Family in Manihot esculenta
Source: Genes (Basel). 2026 May 29;17(6):613. doi: 10.3390/genes17060613 (PMC13298684; doi:10.3390/genes17060613)
Supplement: Supplementary file 1 [file genes-17-00613-s001.zip]

Archive with 1 entries (1 files):
- genes-4277227-supplementary.pdf
